# Supplementary material for: Cell surface-localized CsgF condensate is a gatekeeper in bacterial curli subunit secretion
Source: Nat Commun. 2023 Apr 26;14:2392. doi: 10.1038/s41467-023-38089-1 (PMC10133297; doi:10.1038/s41467-023-38089-1)
Supplement: Supplementary file 3 — Supplementary Movie 1 [file 41467_2023_38089_MOESM3_ESM.zip]

Archive with 1 entries (1 files):
- Supplementary Movie 1.avi
