# Supplementary material for: Cell surface-localized CsgF condensate is a gatekeeper in bacterial curli subunit secretion
Source: Nat Commun. 2023 Apr 26;14:2392. doi: 10.1038/s41467-023-38089-1 (PMC10133297; doi:10.1038/s41467-023-38089-1)
Supplement: Supplementary file 6 — Source Data [file 41467_2023_38089_MOESM6_ESM.xlsx]

## Sheet: Fig. 1C
Fig. 1C
	Amino Acid Position	Amino Acid	PLAAC Score
	20	G	0.8229
	21	T	0.8337
	22	M	0.8508
	23	T	0.8629
	24	F	0.8821
	25	Q	0.9163
	26	F	0.9253
	27	R	0.9414
	28	N	0.9707
	29	P	0.9777
	30	N	0.9839
	31	F	0.9852
	32	G	0.9878
	33	G	0.9895
	34	N	0.9906
	35	P	0.9903
	36	N	0.9899
	37	N	0.9872
	38	G	0.9757
	39	A	0.9586
	40	F	0.9438
	41	L	0.9355
	42	L	0.9338
	43	N	0.9353
	44	S	0.9333
	45	A	0.9308
	46	Q	0.9288
	47	A	0.9195
	48	Q	0.9114
	49	N	0.8806
	50	S	0.7532
	51	Y	0.6005
	52	K	0.3504
	53	D	0.2957
	54	P	0.281
	55	S	0.2639
	56	Y	0.2434
	57	N	0.2096
	58	D	0.0694
	59	D	0.031
	60	F	0.0205
	61	G	0.0146
	62	I	0.0056
	63	E	0.003
	64	T	0.0028
	65	P	0.0028
	66	S	0.0027
	67	A	0.0025
	68	L	0.0024
	69	D	0.0028
	70	N	0.0045
	71	F	0.0047
	72	T	0.0053
	73	Q	0.0063
	74	A	0.0061
	75	I	0.006
	76	Q	0.0068
	77	S	0.0065
	78	Q	0.006
	79	I	0.0033
	80	L	0.0026
	81	G	0.0026
	82	G	0.0023
	83	L	0.0018
	84	L	0.0018
	85	S	0.0025
	86	N	0.003
	87	I	0.0027
	88	N	0.003
	89	T	0.0024
	90	G	0.0021
	91	K	0.0014
	92	P	0.0014
	93	G	0.0014
	94	R	0.0011
	95	M	0.001
	96	V	0.0008
	97	T	0.0008
	98	N	0.0009
	99	D	0.0005
	100	Y	0.0004
	101	I	0.0002
	102	V	0.0001
	103	D	0.0001
	104	I	0.0003
	105	A	0.0008
	106	N	0.0014
	107	R	0.0014
	108	D	0.0014
	109	G	0.0022
	110	Q	0.0025
	111	L	0.0022
	112	Q	0.0025
	113	L	0.0021
	114	N	0.0022
	115	V	0.0015
	116	T	0.0014
	117	D	0.0014
	118	R	0.0019
	119	K	0.0028
	120	T	0.007
	121	G	0.0136
	122	Q	0.0179
	123	T	0.0187
	124	S	0.0203
	125	T	0.0215
	126	I	0.0236
	127	Q	0.0311
	128	V	0.0328
	129	S	0.0384
	130	G	0.043
	131	L	0.0459
	132	Q	0.0573
	133	N	0.06
	134	N	0.0591
	135	S	0.0528
	136	T	0.045
	137	D	0.0402
	138	F	0.0394

## Sheet: Fig. 1E
Fig. 1E
	CsgF pH 7.5	Abs @ 350 set 1	set 2	set 3	set 4	set 5	set 6	set 7	set 8	set 9	set 10	set 11	set 12	Mean	SD
	[CsgF] µM
	100	1.0094	0.9927	0.9791	0.9702	0.9299	0.9136	1.072	1.0474	1.0283	1.1516	1.1169	1.1054	1.02637	0.07476
	75	0.8994	0.8838	0.8801	0.8267	0.7896	0.7927	0.835	0.8	0.7872	0.9878	0.9614	0.9473	0.86592	0.07164
	50	0.4833	0.4662	0.4602	0.6481	0.6356	0.6398	0.8008	0.7749	0.7584	0.7811	0.7631	0.7523	0.66365	0.13011
	25	0.3874	0.3817	0.3762	0.2093	0.2087	0.2091	0.2664	0.2583	0.2599	0.4617	0.4499	0.4486	0.32643	0.10079
	15	0.1242	0.1216	0.1211	0.1589	0.1571	0.1575	0.1675	0.1648	0.1642	0.1665	0.1647	0.1654	0.15279	0.01871
	10	0.0882	0.088	0.0878	0.1132	0.1143	0.1142	0.1227	0.1215	0.1215	0.1343	0.1339	0.1371	0.11472	0.01797
	5	0.0888	0.09	0.0908	0.1023	0.1027	0.1029	0.1076	0.1096	0.1085	0.1138	0.1136	0.1126	0.1036	0.0092

## Sheet: Fig. 1G
Fig. 1G	CsgF FRAP recovery
	CsgF FRAP [0 hr]	Droplet 1	Droplet 2	Droplet 3	Droplet 4	Droplet 5	Droplet 6	Droplet 7	Droplet 8	Droplet 9	Droplet 10	Droplet 11	Droplet 12	Mean of normalized intensity	Standard Deviation		CsgF FRAP [1 hr]	Droplet 1	Droplet 2	Droplet 3	Droplet 4	Droplet 5	Droplet 6	Droplet 7	Droplet 8	Droplet 9	Droplet 10	Droplet 11	Droplet 12	Droplet 13	Mean of normalized intensity	Standard Deviation		CsgF FRAP [20 hr]	Droplet 1	Droplet 2	Droplet 3	Droplet 4	Droplet 5	Droplet 6	Droplet 7	Droplet 8	Droplet 9	Droplet 10	Droplet 11	Droplet 12	Droplet 13	Mean of normalized intensity	Standard Deviation
	Time (s)																Time (s)																	Time (s)
	0	0	0	0	0	0	0	0	0	0	0	0	0	0	0		0	0	0	0	0	0	0	0	0	0	0	0	0	0	0	0		0	0	0	0	0	0	0	0	0	0	0	0	0	0	0	0
	3	0.06323	0.09579	0.12917	0.1024	0.08631	0.09541	0.09051	0.06358	0.10175	0.08905	0.11251	0.12154	0.09594	0.01999		3	0.05048	0.03627	0.0357	0.04359	0.03775	0.02581	0.03265	0.04566	0.0425	0.04815	0.05193	0.04919	0.04615	0.04199	0.00782		3	0.04817	0.02967	0.03209	0.02954	0.02175	0.02242	0.03877	0.04878	0.03456	0.04374	0.01921	0.0503	0.04278	0.03552	0.01078
	6	0.12312	0.1782	0.23182	0.18967	0.16136	0.17575	0.16911	0.12794	0.18884	0.16772	0.20912	0.22086	0.17863	0.03294		6	0.09624	0.0684	0.06935	0.0853	0.07303	0.04981	0.06213	0.08651	0.08204	0.09136	0.0968	0.09633	0.08924	0.0805	0.01479		6	0.08961	0.05455	0.05761	0.0534	0.03917	0.04028	0.06828	0.09186	0.06167	0.0826	0.0334	0.09506	0.08353	0.06546	0.02137
	9	0.1775	0.25142	0.30992	0.26481	0.22913	0.24734	0.24208	0.18497	0.26488	0.2374	0.28344	0.30009	0.24942	0.04023		9	0.14094	0.10334	0.10484	0.12708	0.11045	0.07484	0.09411	0.12927	0.12428	0.13761	0.14329	0.14541	0.13136	0.12052	0.02146		9	0.12879	0.07934	0.08327	0.07909	0.05648	0.05753	0.10015	0.13442	0.0904	0.1212	0.04879	0.13925	0.12136	0.09539	0.03128
	12	0.2218	0.30469	0.37136	0.32007	0.28449	0.30566	0.29718	0.23245	0.32734	0.29519	0.34738	0.34937	0.30475	0.04437		12	0.18291	0.13495	0.13775	0.16713	0.14705	0.09945	0.12568	0.16567	0.16187	0.17892	0.18342	0.18909	0.16979	0.15721	0.0266		12	0.16513	0.10099	0.1064	0.10186	0.0705	0.07282	0.12807	0.16898	0.11465	0.15633	0.06249	0.17574	0.15453	0.12142	0.03977
	15	0.26385	0.3511	0.41601	0.37221	0.3323	0.35127	0.34226	0.2779	0.37633	0.34181	0.38945	0.39315	0.35064	0.04474		15	0.2149	0.1611	0.16754	0.20111	0.17624	0.11977	0.15043	0.19819	0.19635	0.21639	0.21596	0.22523	0.20316	0.18818	0.03112		15	0.19985	0.12136	0.12834	0.12184	0.08394	0.08742	0.15294	0.20488	0.13943	0.18786	0.07458	0.21439	0.18725	0.14647	0.04871
	18	0.30516	0.39087	0.4506	0.41163	0.37301	0.39542	0.38664	0.3173	0.41406	0.38607	0.42709	0.42803	0.39049	0.04303		18	0.2471	0.18888	0.1962	0.23424	0.20836	0.14156	0.17536	0.22962	0.22935	0.25061	0.24729	0.26154	0.23416	0.21879	0.03479		18	0.22595	0.14112	0.15031	0.14375	0.09812	0.10222	0.17771	0.23445	0.16301	0.21681	0.08773	0.24676	0.21929	0.16979	0.05503
	21	0.33464	0.4223	0.47657	0.44232	0.40499	0.42098	0.41701	0.35129	0.4431	0.41433	0.45461	0.45613	0.41986	0.04158		21	0.27677	0.21548	0.22332	0.26409	0.23704	0.16436	0.20267	0.26123	0.261	0.28378	0.27907	0.29514	0.26413	0.24831	0.03763		21	0.25556	0.16051	0.17035	0.16297	0.11127	0.11603	0.20173	0.26326	0.18324	0.24531	0.09963	0.27825	0.24745	0.19197	0.06176
	24	0.36161	0.44176	0.49305	0.46533	0.43173	0.44816	0.43969	0.37673	0.46569	0.43913	0.47653	0.46778	0.44227	0.03867		24	0.30233	0.24111	0.25014	0.29448	0.26737	0.18488	0.22677	0.28909	0.29023	0.31326	0.30635	0.32428	0.29123	0.2755	0.03975		24	0.28151	0.1796	0.18958	0.18194	0.12351	0.12893	0.22335	0.29079	0.20571	0.2717	0.11133	0.30876	0.27395	0.21313	0.06787
	27	0.38932	0.471	0.50682	0.48888	0.45235	0.46649	0.46821	0.40839	0.48373	0.46246	0.49511	0.48251	0.46461	0.03442		27	0.32287	0.26341	0.27239	0.31734	0.29066	0.20494	0.24871	0.31358	0.31561	0.33742	0.33171	0.3505	0.31525	0.2988	0.04111		27	0.30488	0.1964	0.2086	0.19925	0.13552	0.14239	0.2442	0.31665	0.22359	0.2931	0.12286	0.33577	0.29755	0.23237	0.07282
	30	0.41052	0.48271	0.52021	0.50619	0.46984	0.48634	0.48267	0.42739	0.50138	0.48327	0.49492	0.49328	0.47989	0.03151		30	0.34306	0.28241	0.29295	0.33981	0.31782	0.22389	0.26711	0.33575	0.33656	0.35942	0.35278	0.37406	0.33642	0.32016	0.04228		30	0.32762	0.21599	0.22894	0.21767	0.14816	0.15603	0.26483	0.34146	0.24672	0.31813	0.13423	0.3586	0.32064	0.25223	0.07705
	33	0.42718	0.49741	0.53013	0.51661	0.48463	0.50061	0.49969	0.45023	0.5163	0.49652	0.51098	0.50263	0.49441	0.02898		33	0.36284	0.30429	0.31539	0.35964	0.33838	0.24096	0.286	0.35759	0.35959	0.38118	0.37423	0.39455	0.35662	0.34087	0.04313		33	0.3496	0.23186	0.24688	0.23629	0.15913	0.17053	0.28503	0.36175	0.26428	0.3391	0.14315	0.38067	0.34378	0.27016	0.08108
	36	0.44265	0.50888	0.53565	0.52938	0.50079	0.51506	0.51395	0.46443	0.52385	0.50927	0.51756	0.514	0.50629	0.02676		36	0.37975	0.3219	0.33605	0.3787	0.35761	0.26014	0.30634	0.37628	0.38316	0.40159	0.39374	0.41593	0.37494	0.36047	0.04344		36	0.36928	0.2484	0.26289	0.25347	0.17037	0.1824	0.30215	0.38222	0.28285	0.35919	0.1525	0.40221	0.36777	0.28736	0.08511
	39	0.46097	0.51805	0.54241	0.53632	0.51076	0.52275	0.52785	0.4815	0.53906	0.51907	0.52752	0.5202	0.5172	0.02378		39	0.39379	0.3395	0.35304	0.39721	0.37791	0.27708	0.32309	0.39428	0.40438	0.42034	0.41207	0.43369	0.39441	0.37852	0.04398		39	0.3898	0.2635	0.28251	0.27068	0.18173	0.19499	0.32118	0.40579	0.3008	0.38018	0.16303	0.42655	0.38881	0.30535	0.08941
	42	0.47558	0.52281	0.54356	0.5428	0.51976	0.5308	0.5354	0.49629	0.54259	0.52834	0.52866	0.52368	0.52419	0.02007		42	0.40772	0.35502	0.37084	0.41418	0.39677	0.29255	0.33748	0.41108	0.41854	0.43646	0.4269	0.44949	0.41008	0.39439	0.04403		42	0.40915	0.28136	0.29816	0.28727	0.19388	0.20828	0.33701	0.42345	0.31741	0.39583	0.17445	0.44412	0.40713	0.32135	0.09142
	45	0.49205	0.52815	0.55067	0.547	0.53041	0.53892	0.53893	0.50924	0.55251	0.53644	0.53511	0.52468	0.53201	0.01733		45	0.42011	0.37164	0.3849	0.43051	0.41381	0.3098	0.35577	0.42723	0.43595	0.45061	0.44097	0.46585	0.42585	0.41023	0.04337		45	0.42082	0.29397	0.3132	0.29949	0.20247	0.21857	0.35028	0.43342	0.33122	0.40827	0.18221	0.45854	0.42349	0.33354	0.09292
	48	0.49977	0.5379	0.54988	0.5594	0.53557	0.54446	0.5437	0.51758	0.5534	0.54014	0.5379	0.51946	0.5366	0.01684		48	0.43377	0.38471	0.40068	0.44424	0.42978	0.32435	0.3698	0.43983	0.44872	0.46331	0.45658	0.47805	0.44056	0.42418	0.04297		48	0.43433	0.30743	0.3281	0.31579	0.21208	0.22978	0.36585	0.44963	0.34864	0.42375	0.19176	0.47514	0.43895	0.34779	0.09496
	51	0.50957	0.53825	0.54741	0.55877	0.54386	0.54966	0.55299	0.52605	0.55713	0.54417	0.53596	0.52636	0.54085	0.0145		51	0.44185	0.39721	0.41305	0.45539	0.44115	0.33658	0.3819	0.45309	0.4621	0.47666	0.46877	0.48922	0.45128	0.43602	0.04286		51	0.4483	0.32044	0.34348	0.32907	0.22204	0.24094	0.3794	0.46233	0.36034	0.43939	0.20135	0.49064	0.45654	0.3611	0.09682
	54	0.51512	0.54372	0.54952	0.56814	0.55138	0.55278	0.55581	0.53153	0.55683	0.54958	0.53753	0.53047	0.5452	0.01439		54	0.44852	0.40894	0.42688	0.46689	0.45506	0.35023	0.3935	0.46582	0.47459	0.48492	0.48061	0.50051	0.46331	0.44768	0.04218		54	0.45972	0.33288	0.35771	0.34165	0.23053	0.25317	0.39316	0.47635	0.37513	0.45055	0.21009	0.504	0.47066	0.37351	0.09804
	57	0.52367	0.54512	0.54915	0.57087	0.55744	0.56047	0.55985	0.53582	0.55685	0.54995	0.53595	0.52738	0.54771	0.01449		57	0.45642	0.42215	0.43927	0.4771	0.46767	0.36401	0.40565	0.47594	0.48603	0.49413	0.49213	0.50999	0.47221	0.45867	0.04098		57	0.46868	0.34428	0.36877	0.35435	0.24006	0.26256	0.40467	0.48371	0.38798	0.46234	0.21945	0.5137	0.47992	0.38388	0.09787
	60	0.53045	0.55165	0.54667	0.57199	0.55716	0.56412	0.56669	0.5423	0.55901	0.55645	0.54159	0.52832	0.55137	0.01385		60	0.46495	0.43109	0.44924	0.48609	0.47789	0.37604	0.4154	0.48648	0.49679	0.50514	0.49928	0.51777	0.48285	0.46839	0.04041		60	0.47781	0.35454	0.38061	0.36416	0.24931	0.27352	0.4134	0.49266	0.39839	0.47331	0.22803	0.52018	0.49048	0.39357	0.09759
	63	0.53576	0.55489	0.5483	0.57535	0.55531	0.56449	0.56195	0.54972	0.56105	0.55643	0.54101	0.53009	0.55286	0.01277		63	0.47309	0.44249	0.46	0.49179	0.48917	0.38641	0.42491	0.49431	0.50523	0.51302	0.50811	0.52516	0.49212	0.47737	0.03946		63	0.48669	0.36648	0.39264	0.37719	0.25885	0.28429	0.42557	0.50363	0.41016	0.47987	0.23653	0.53269	0.50053	0.40424	0.09772
	66	0.54794	0.55887	0.552	0.57458	0.55467	0.5649	0.57319	0.55536	0.57123	0.56313	0.54137	0.52966	0.55724	0.01343		66	0.47986	0.45449	0.47009	0.50427	0.49934	0.39976	0.43648	0.50315	0.51305	0.52113	0.52129	0.53449	0.50045	0.48753	0.03843		66	0.49451	0.37534	0.40333	0.38541	0.26794	0.29392	0.43291	0.513	0.41968	0.48666	0.24572	0.54301	0.5124	0.41337	0.0978
	69	0.54935	0.56181	0.55465	0.57713	0.55373	0.56242	0.57574	0.55769	0.57161	0.56544	0.54357	0.53098	0.55868	0.01346		69	0.48287	0.45998	0.47873	0.50956	0.50658	0.40837	0.44278	0.51293	0.52164	0.52674	0.52644	0.53895	0.50773	0.4941	0.038		69	0.50326	0.38493	0.41309	0.395	0.276	0.30405	0.44204	0.52052	0.43051	0.49633	0.25482	0.54988	0.5211	0.42242	0.0974
	72	0.55227	0.56296	0.55491	0.5749	0.5578	0.56202	0.57629	0.55882	0.57863	0.56559	0.54679	0.53015	0.56009	0.0136		72	0.4887	0.47002	0.48754	0.51909	0.51551	0.41984	0.45065	0.51869	0.52753	0.53181	0.5331	0.54344	0.51501	0.50161	0.03645		72	0.50597	0.3944	0.42189	0.40503	0.28472	0.31367	0.45031	0.52652	0.43849	0.50124	0.26197	0.55412	0.52813	0.42973	0.09596
	75	0.55709	0.56378	0.55295	0.57686	0.55775	0.56412	0.57535	0.56056	0.60889	0.56373	0.54391	0.52461	0.56246	0.02013		75	0.49069	0.47719	0.4939	0.52262	0.52185	0.42722	0.45969	0.52689	0.53459	0.53682	0.53872	0.54802	0.52083	0.50762	0.03572		75	0.51143	0.40356	0.43062	0.41474	0.29191	0.32161	0.45919	0.53503	0.4486	0.50812	0.26936	0.56075	0.53613	0.43777	0.09578
	78	0.56161	0.56093	0.5527	0.57587	0.5617	0.56939	0.57542	0.56615	0.58976	0.56352	0.54954	0.52639	0.56275	0.01573		78	0.49639	0.48575	0.50081	0.5283	0.53207	0.43919	0.46476	0.53332	0.54018	0.54224	0.54861	0.55363	0.52966	0.51499	0.03499		78	0.51664	0.41068	0.43822	0.42344	0.29961	0.33024	0.46748	0.53982	0.4558	0.51458	0.27692	0.56477	0.54071	0.44453	0.09458
	81	0.56505	0.56366	0.55164	0.57781	0.55889	0.56774	0.57583	0.56773	0.57271	0.56802	0.55666	0.5303	0.563	0.01282		81	0.49913	0.49415	0.50676	0.53358	0.53659	0.44462	0.47187	0.53871	0.54664	0.54583	0.55454	0.55639	0.53282	0.52013	0.03433		81	0.52111	0.4197	0.44837	0.43036	0.30672	0.33988	0.47422	0.54286	0.46383	0.52047	0.28334	0.57118	0.54575	0.45137	0.09354
	84	0.56677	0.56164	0.55066	0.57176	0.55868	0.5654	0.57809	0.56562	0.59488	0.5625	0.54763	0.52815	0.56265	0.01643		84	0.50624	0.50177	0.51439	0.54003	0.54444	0.45493	0.48054	0.54591	0.55378	0.55394	0.55921	0.56226	0.54002	0.5275	0.03329		84	0.5247	0.42668	0.45554	0.43918	0.31392	0.34747	0.48068	0.54923	0.47172	0.5237	0.29028	0.57265	0.55432	0.4577	0.09249
	87	0.5716	0.56248	0.55438	0.57514	0.55973	0.56778	0.58442	0.5708	0.57206	0.56759	0.54675	0.53083	0.56363	0.01429		87	0.50673	0.50495	0.51802	0.54243	0.5482	0.46119	0.48462	0.54775	0.5559	0.55285	0.5627	0.56189	0.54405	0.5301	0.03212		87	0.53052	0.43495	0.46628	0.44903	0.32259	0.35706	0.48741	0.55519	0.47962	0.53043	0.29864	0.57807	0.55714	0.46515	0.09104
	90	0.57202	0.56463	0.55439	0.57957	0.56178	0.57286	0.57643	0.57549	0.57302	0.56817	0.54509	0.52323	0.56389	0.0162		90	0.51068	0.50965	0.52287	0.54476	0.55262	0.46976	0.4896	0.5533	0.56198	0.55773	0.56752	0.56745	0.5466	0.53496	0.03153		90	0.53126	0.44129	0.47333	0.45554	0.33005	0.36378	0.49189	0.55835	0.48367	0.53307	0.30519	0.58105	0.56283	0.4701	0.08955
	93	0.57376	0.56401	0.55618	0.58049	0.56212	0.56827	0.58149	0.57523	0.5742	0.56831	0.54432	0.52706	0.56462	0.01582		93	0.5113	0.515	0.52767	0.54855	0.55709	0.47532	0.49459	0.55658	0.56312	0.55917	0.5689	0.56751	0.54991	0.53805	0.03032		93	0.53789	0.44791	0.47901	0.46209	0.33657	0.37159	0.49849	0.56349	0.48984	0.53548	0.31196	0.58483	0.56566	0.47576	0.08843
	96	0.57487	0.56043	0.55426	0.57444	0.56583	0.56536	0.57872	0.57531	0.57062	0.5655	0.54253	0.53286	0.56339	0.014		96	0.51577	0.52229	0.53437	0.55403	0.56431	0.48428	0.50053	0.56004	0.56843	0.56226	0.57429	0.57189	0.55727	0.54383	0.02942		96	0.54318	0.45446	0.48637	0.46874	0.34255	0.37952	0.50289	0.56491	0.49742	0.53778	0.31917	0.58926	0.56838	0.48113	0.08697
	99	0.57555	0.56139	0.55266	0.57779	0.56271	0.56961	0.5817	0.5752	0.57034	0.56613	0.5425	0.5308	0.56387	0.0152		99	0.51647	0.52574	0.53833	0.55613	0.56589	0.4903	0.50503	0.56381	0.56984	0.5663	0.57776	0.5739	0.55887	0.5468	0.02867		99	0.54545	0.46086	0.4937	0.47445	0.34968	0.3861	0.50705	0.56687	0.50179	0.54169	0.3255	0.59252	0.57419	0.48614	0.0857
	102	0.57856	0.56748	0.55244	0.57711	0.56304	0.57096	0.58528	0.58039	0.57426	0.56869	0.5473	0.52701	0.56604	0.01658		102	0.51884	0.52779	0.54001	0.55935	0.56891	0.49398	0.50767	0.56715	0.57323	0.5676	0.58068	0.57595	0.56063	0.54937	0.02858		102	0.54885	0.46548	0.50036	0.48253	0.35713	0.39359	0.51343	0.56934	0.50616	0.54758	0.33204	0.59527	0.57563	0.49134	0.08413
	105	0.57885	0.56959	0.55274	0.57875	0.55877	0.56964	0.58338	0.58085	0.57089	0.56848	0.54755	0.53393	0.56612	0.01509		105	0.51827	0.52958	0.54206	0.55913	0.57096	0.49998	0.51101	0.57006	0.57343	0.56974	0.58226	0.57574	0.56338	0.5512	0.02774		105	0.55119	0.47131	0.50644	0.48734	0.36373	0.39994	0.517	0.57432	0.51026	0.5472	0.33859	0.59701	0.5798	0.4957	0.08265
	108	0.58028	0.56614	0.55135	0.57482	0.56093	0.56803	0.58083	0.58053	0.57414	0.56941	0.54333	0.52373	0.56446	0.01734		108	0.5197	0.53389	0.54709	0.56004	0.57438	0.50539	0.51409	0.57183	0.57604	0.57206	0.58798	0.579	0.56446	0.5543	0.02747		108	0.55129	0.47627	0.51006	0.49202	0.36858	0.40695	0.51956	0.57551	0.51501	0.54801	0.34284	0.59653	0.58154	0.49878	0.08091
	111	0.58238	0.56776	0.55544	0.57879	0.5632	0.56855	0.58239	0.58016	0.56845	0.57148	0.54151	0.53108	0.56593	0.0162		111	0.52286	0.54002	0.5482	0.56334	0.57775	0.51175	0.51687	0.57384	0.58031	0.57481	0.59011	0.58166	0.56605	0.5575	0.02675		111	0.54943	0.4793	0.51346	0.49609	0.37451	0.41284	0.52015	0.5752	0.51643	0.54877	0.34783	0.59933	0.58407	0.50134	0.07916
	114	0.58118	0.56869	0.55128	0.58025	0.56451	0.56935	0.5812	0.57742	0.57158	0.57125	0.53988	0.52478	0.56511	0.01774		114	0.52447	0.54357	0.55534	0.56538	0.5783	0.51572	0.52103	0.57518	0.58186	0.57496	0.59012	0.58169	0.56853	0.55971	0.02546		114	0.54752	0.48229	0.51788	0.49942	0.3794	0.41732	0.52484	0.57683	0.51844	0.54859	0.35384	0.59818	0.58251	0.50362	0.07699
	117	0.58267	0.56377	0.55345	0.57758	0.56378	0.56765	0.57225	0.5797	0.57404	0.5679	0.53708	0.52834	0.56402	0.01675		117	0.52461	0.54728	0.55488	0.56526	0.58214	0.5197	0.52422	0.57672	0.58325	0.57554	0.59157	0.58143	0.56877	0.56118	0.0249		117	0.54922	0.48679	0.5231	0.5053	0.38488	0.42303	0.52732	0.57825	0.52362	0.55415	0.36013	0.60015	0.58438	0.50772	0.07563
	120	0.58699	0.56656	0.55532	0.57505	0.5626	0.56785	0.57262	0.57992	0.56997	0.57263	0.54233	0.52807	0.56499	0.01634		120	0.52326	0.54782	0.55933	0.56754	0.58347	0.52549	0.52814	0.58157	0.58374	0.57724	0.59472	0.58128	0.57093	0.56343	0.02461		120	0.5507	0.49026	0.52794	0.51027	0.39072	0.42797	0.53189	0.58231	0.52844	0.55192	0.36561	0.60053	0.58712	0.51121	0.07422
	123	0.58646	0.56787	0.55716	0.57633	0.56154	0.5747	0.57704	0.58171	0.56833	0.56706	0.54089	0.53222	0.56594	0.01609		123	0.52428	0.55135	0.56117	0.56852	0.5864	0.52881	0.52868	0.58219	0.58628	0.57714	0.59829	0.58264	0.57448	0.5654	0.02477		123	0.55094	0.49345	0.53131	0.51376	0.39586	0.43537	0.53304	0.58038	0.52878	0.55718	0.36972	0.6027	0.58511	0.51366	0.07235
	126	0.58353	0.56868	0.55319	0.5749	0.56129	0.57077	0.57717	0.58271	0.57134	0.56664	0.5386	0.53151	0.56503	0.01642		126	0.52571	0.55294	0.56053	0.56826	0.58627	0.53154	0.52953	0.58109	0.58574	0.57718	0.60008	0.58163	0.57348	0.56569	0.02408		126	0.55449	0.49856	0.5354	0.51661	0.40032	0.43889	0.53708	0.5833	0.53207	0.55654	0.37565	0.60445	0.58965	0.51716	0.07147
	129	0.58559	0.56621	0.55798	0.57083	0.56368	0.56876	0.57976	0.58046	0.57188	0.56752	0.53792	0.53164	0.56519	0.01618		129	0.52705	0.5569	0.56527	0.5715	0.58926	0.53696	0.53534	0.58802	0.58753	0.57889	0.60406	0.58503	0.57668	0.56942	0.02388		129	0.55496	0.50217	0.53833	0.52175	0.40636	0.44526	0.53768	0.58495	0.53857	0.55758	0.38108	0.60356	0.59023	0.52019	0.06945
	132	0.58409	0.56768	0.55399	0.57923	0.56102	0.57392	0.57767	0.58236	0.57373	0.56709	0.53676	0.52135	0.56491	0.01916		132	0.52828	0.55825	0.56721	0.57145	0.59167	0.54075	0.53494	0.58893	0.58945	0.58223	0.6031	0.58427	0.57869	0.57071	0.02362		132	0.55739	0.50721	0.54497	0.52502	0.41221	0.45119	0.54172	0.58914	0.54169	0.56137	0.38597	0.60519	0.59315	0.52433	0.06851
	135	0.58826	0.56852	0.55858	0.57389	0.56286	0.56869	0.57416	0.5804	0.57342	0.56374	0.53942	0.52102	0.56441	0.01827		135	0.52942	0.55917	0.56873	0.57006	0.59123	0.54345	0.53727	0.58745	0.58912	0.57993	0.60458	0.58407	0.57822	0.57098	0.02275		135	0.55883	0.5121	0.54822	0.5305	0.41692	0.45691	0.54695	0.59067	0.54546	0.56441	0.39138	0.60815	0.59615	0.5282	0.06749
	138	0.58875	0.56794	0.55391	0.57119	0.56126	0.57097	0.57438	0.58334	0.57401	0.56562	0.53623	0.52685	0.56454	0.01802		138	0.52884	0.56248	0.57157	0.57317	0.59302	0.54817	0.54232	0.58926	0.59218	0.58065	0.60679	0.58358	0.57971	0.57321	0.02238		138	0.56154	0.51308	0.55095	0.53224	0.4202	0.46165	0.54819	0.59254	0.54638	0.56343	0.39474	0.60937	0.59854	0.53022	0.06669
	141	0.5891	0.56372	0.54824	0.57422	0.55719	0.57165	0.577	0.58223	0.56915	0.56529	0.54085	0.52862	0.56394	0.01759		141	0.52789	0.56352	0.57124	0.57317	0.59518	0.54988	0.54002	0.58987	0.59227	0.57992	0.60679	0.58378	0.57932	0.5733	0.02281		141	0.55912	0.5168	0.55371	0.5352	0.42485	0.46471	0.54767	0.59105	0.5491	0.56168	0.39984	0.60652	0.59655	0.53129	0.06425
	144	0.58767	0.5676	0.55151	0.57298	0.55871	0.57168	0.57644	0.58121	0.57166	0.56435	0.53921	0.52596	0.56408	0.01776		144	0.52953	0.56606	0.57198	0.57391	0.59738	0.55346	0.5419	0.59059	0.59389	0.57886	0.60901	0.58438	0.57707	0.57446	0.02251		144	0.55717	0.51857	0.55429	0.53669	0.42924	0.47019	0.55166	0.58732	0.54984	0.56031	0.40457	0.60453	0.59504	0.53226	0.06175
	147	0.59015	0.56762	0.55625	0.57191	0.55722	0.56868	0.57654	0.58189	0.57386	0.56609	0.54412	0.52339	0.56481	0.01785		147	0.52991	0.56776	0.573	0.57382	0.59824	0.55538	0.5432	0.59258	0.59139	0.58088	0.61334	0.58406	0.57944	0.57562	0.02274		147	0.55559	0.519	0.55699	0.53765	0.43302	0.47266	0.54896	0.58762	0.55085	0.55774	0.40927	0.60427	0.59764	0.53317	0.06033
	150	0.58918	0.56924	0.55262	0.57226	0.56143	0.57049	0.57411	0.57945	0.57288	0.56572	0.5372	0.52682	0.56428	0.01766		150	0.53	0.5696	0.57482	0.57495	0.59868	0.55953	0.54428	0.59309	0.59301	0.58222	0.61576	0.58645	0.58114	0.5772	0.02286		150	0.55509	0.52005	0.55914	0.53925	0.43669	0.47586	0.55164	0.58609	0.55178	0.55944	0.41329	0.60118	0.59375	0.5341	0.0583
	153	0.59309	0.5668	0.55457	0.57539	0.55815	0.57043	0.57606	0.57857	0.56677	0.56888	0.53424	0.52234	0.56377	0.01944		153	0.5293	0.5706	0.57545	0.57747	0.59942	0.56076	0.54396	0.59383	0.59224	0.58301	0.61462	0.58568	0.58228	0.57759	0.02281		153	0.55607	0.52246	0.56119	0.54035	0.43953	0.48084	0.55126	0.58775	0.55271	0.55833	0.41588	0.60121	0.59435	0.53553	0.05727
	156	0.59258	0.56711	0.55008	0.57108	0.55994	0.57252	0.57734	0.58055	0.56841	0.56437	0.53629	0.51916	0.56329	0.02001		156	0.53013	0.5717	0.57807	0.57601	0.60122	0.56295	0.54572	0.59668	0.59514	0.58443	0.61496	0.58949	0.58155	0.57908	0.02295		156	0.5563	0.52477	0.56323	0.54401	0.44417	0.48402	0.5527	0.58764	0.55541	0.5591	0.42048	0.60448	0.5958	0.53785	0.0562
	159	0.59146	0.56972	0.55033	0.57129	0.55858	0.57481	0.57751	0.58235	0.56568	0.56721	0.52964	0.5205	0.56326	0.02083		159	0.53126	0.57313	0.57668	0.57675	0.59864	0.56466	0.54741	0.59588	0.59433	0.58248	0.61443	0.58483	0.58288	0.57872	0.02189		159	0.55471	0.52493	0.5645	0.54615	0.44743	0.4871	0.5542	0.58924	0.55581	0.55993	0.42338	0.60329	0.59683	0.53904	0.05518
	162	0.59176	0.56287	0.5483	0.56985	0.55442	0.57255	0.575	0.58314	0.56675	0.56427	0.53309	0.52443	0.5622	0.01953		162	0.5295	0.57187	0.57775	0.57496	0.60158	0.56674	0.54628	0.59587	0.59604	0.58139	0.61362	0.58437	0.58308	0.5787	0.0225		162	0.55446	0.52661	0.56657	0.54637	0.45105	0.49035	0.55534	0.58787	0.55824	0.56248	0.42755	0.60079	0.59808	0.54044	0.05369
	165	0.59272	0.56998	0.54979	0.56935	0.55696	0.5732	0.57279	0.58271	0.56664	0.56249	0.5349	0.52152	0.56275	0.01976		165	0.52808	0.57207	0.57792	0.5774	0.60102	0.56752	0.54678	0.59401	0.59307	0.5793	0.61566	0.58366	0.58254	0.57839	0.02254		165	0.55357	0.52912	0.56827	0.55022	0.45605	0.49458	0.55709	0.58698	0.55986	0.55989	0.43174	0.59869	0.5987	0.54191	0.05178
	168	0.59472	0.57151	0.54727	0.57034	0.55359	0.57375	0.57458	0.57996	0.56694	0.56365	0.53716	0.51995	0.56279	0.02032		168	0.52979	0.57421	0.57788	0.5781	0.60525	0.57001	0.54876	0.59806	0.59711	0.58194	0.61421	0.58667	0.58403	0.58046	0.02259		168	0.55626	0.53049	0.57166	0.55091	0.4592	0.4973	0.55724	0.58773	0.55964	0.55946	0.43654	0.60056	0.59847	0.5435	0.05066
	171	0.58947	0.56769	0.54867	0.57135	0.54971	0.57006	0.57027	0.57956	0.56524	0.56357	0.53814	0.52282	0.56138	0.01848		171	0.5288	0.57424	0.58106	0.57849	0.60316	0.57357	0.54912	0.59595	0.5944	0.57949	0.61493	0.58429	0.58343	0.58007	0.02218		171	0.55501	0.53116	0.57191	0.55208	0.46299	0.50089	0.55569	0.58725	0.56048	0.55804	0.43788	0.59913	0.59791	0.54388	0.04936
	174	0.593	0.57087	0.54951	0.56901	0.55041	0.56541	0.57181	0.57927	0.56451	0.56148	0.53145	0.52082	0.56063	0.01999		174	0.52813	0.57281	0.57913	0.57647	0.60194	0.57161	0.54751	0.59598	0.59386	0.58022	0.61476	0.58572	0.58382	0.57938	0.02247		174	0.55502	0.53338	0.57461	0.5527	0.46568	0.50426	0.5585	0.58646	0.56154	0.55792	0.44165	0.6005	0.59661	0.54529	0.04821
	177	0.58883	0.5714	0.54209	0.56868	0.5506	0.56834	0.5682	0.58214	0.56164	0.5639	0.53155	0.52344	0.56007	0.01962		177	0.52706	0.5743	0.57963	0.5767	0.60178	0.57225	0.54968	0.59559	0.59432	0.5804	0.61455	0.58503	0.58264	0.57953	0.02231		177	0.55734	0.5357	0.57779	0.55647	0.46985	0.50831	0.55908	0.59115	0.56319	0.55973	0.44785	0.59887	0.59777	0.54793	0.04684
	180	0.58845	0.57266	0.54602	0.57047	0.55589	0.56915	0.56797	0.57901	0.56619	0.56276	0.53536	0.52484	0.56156	0.01824		180	0.52778	0.57611	0.58201	0.57581	0.6047	0.57656	0.54859	0.59851	0.59473	0.58223	0.61554	0.58494	0.58466	0.58094	0.02279		180	0.55683	0.53621	0.57778	0.55719	0.47238	0.51017	0.56073	0.58853	0.56258	0.5609	0.45025	0.59943	0.59937	0.54864	0.04597
	183	0.59113	0.57165	0.54685	0.5692	0.55557	0.56759	0.56739	0.5794	0.56773	0.56678	0.53236	0.52636	0.56183	0.01866		183	0.52746	0.5764	0.58041	0.57671	0.60366	0.57802	0.54762	0.59765	0.59427	0.57875	0.61543	0.58333	0.58394	0.58028	0.02272		183	0.5548	0.53709	0.57925	0.55771	0.47618	0.51457	0.56017	0.58821	0.56343	0.5584	0.45271	0.60013	0.59888	0.54935	0.04471
	186	0.58794	0.56963	0.54683	0.57194	0.55644	0.56851	0.5706	0.57814	0.56721	0.56662	0.53211	0.52322	0.5616	0.01886		186	0.52608	0.57465	0.57936	0.5771	0.6016	0.57869	0.54894	0.59538	0.594	0.5784	0.6128	0.58345	0.58143	0.57938	0.02217		186	0.55561	0.5377	0.57939	0.55953	0.48008	0.51838	0.56254	0.59059	0.56347	0.56045	0.45564	0.59982	0.5989	0.55093	0.04367
	189	0.58409	0.56236	0.54627	0.57293	0.55264	0.56302	0.57001	0.57644	0.56441	0.56438	0.53824	0.52192	0.55972	0.01742		189	0.52729	0.57519	0.58052	0.57718	0.60254	0.57874	0.55068	0.59653	0.59352	0.58193	0.61552	0.58454	0.5837	0.58061	0.02223		189	0.55774	0.54001	0.57979	0.5589	0.48176	0.51957	0.56044	0.59013	0.56246	0.55915	0.45795	0.59736	0.59615	0.55088	0.04233
	192	0.58775	0.56387	0.54404	0.57025	0.55375	0.56261	0.56856	0.57934	0.5635	0.5651	0.53617	0.52501	0.56	0.01776		192	0.52447	0.5748	0.58011	0.57445	0.59875	0.57897	0.54962	0.59619	0.59426	0.57938	0.61477	0.58223	0.58071	0.57913	0.02252		192	0.55691	0.54155	0.58351	0.5634	0.48414	0.52155	0.5608	0.59023	0.56514	0.55934	0.46308	0.60019	0.59637	0.55278	0.04158
	195	0.58549	0.55988	0.54245	0.56565	0.55307	0.56433	0.56652	0.57894	0.56515	0.56255	0.53454	0.5235	0.5585	0.0177		195	0.52459	0.57462	0.57942	0.57401	0.60243	0.57823	0.55009	0.59555	0.59245	0.57809	0.61365	0.58225	0.5819	0.57902	0.02248		195	0.55253	0.53906	0.58143	0.56287	0.48692	0.52429	0.55943	0.58802	0.56384	0.55821	0.46323	0.59857	0.59551	0.55184	0.04044
	198	0.58752	0.56055	0.54277	0.56886	0.55406	0.56559	0.56413	0.57918	0.56928	0.56731	0.5343	0.52398	0.55979	0.01829		198	0.52552	0.57423	0.58284	0.57385	0.60299	0.58213	0.55132	0.59717	0.5948	0.58137	0.61698	0.58469	0.58275	0.58082	0.02293		198	0.55422	0.54242	0.58168	0.56227	0.48824	0.52642	0.56025	0.58654	0.56303	0.55709	0.4674	0.59817	0.59463	0.55249	0.03907
	201	0.58747	0.56133	0.54495	0.56778	0.55592	0.56697	0.56567	0.57906	0.56233	0.56404	0.53181	0.52027	0.55897	0.0188		201	0.52639	0.57585	0.58196	0.57496	0.60513	0.58326	0.55222	0.59853	0.59349	0.57963	0.61539	0.58434	0.58305	0.58109	0.02259		201	0.55315	0.54049	0.58559	0.56183	0.49142	0.52884	0.56103	0.58773	0.56359	0.55946	0.4701	0.59831	0.59583	0.55364	0.03857
	204	0.58554	0.56167	0.54606	0.56764	0.55445	0.56364	0.56605	0.5773	0.56721	0.56583	0.53714	0.52243	0.55958	0.01734		204	0.52547	0.57607	0.58246	0.57647	0.60483	0.58447	0.5513	0.59568	0.59195	0.5788	0.61248	0.58154	0.5816	0.58024	0.02221		204	0.55177	0.54113	0.58486	0.56202	0.49285	0.53005	0.55993	0.58305	0.56364	0.55755	0.47315	0.59533	0.59664	0.55323	0.03713
	207	0.58197	0.56168	0.54516	0.56835	0.55292	0.56254	0.56845	0.57772	0.56048	0.56623	0.53136	0.51908	0.55799	0.01835		207	0.52354	0.57387	0.58223	0.57622	0.60516	0.58466	0.55224	0.59483	0.59107	0.57502	0.61309	0.58237	0.57893	0.57948	0.02261		207	0.55061	0.541	0.58604	0.56323	0.49538	0.53181	0.56029	0.58516	0.56393	0.5557	0.47614	0.5941	0.59444	0.55368	0.0361
	210	0.58504	0.56062	0.54996	0.56843	0.5501	0.56017	0.56579	0.58064	0.56502	0.56867	0.53594	0.51906	0.55912	0.01835		210	0.52577	0.57665	0.58304	0.57662	0.60415	0.58623	0.55081	0.59565	0.59117	0.57604	0.6159	0.57825	0.58044	0.58005	0.02259		210	0.54877	0.54235	0.58609	0.56195	0.49922	0.53435	0.55996	0.58296	0.56416	0.55343	0.478	0.59466	0.59302	0.55376	0.03485
	213	0.5832	0.55819	0.546	0.57212	0.5521	0.56585	0.56858	0.57975	0.56504	0.56736	0.53467	0.51856	0.55929	0.01877		213	0.52409	0.57524	0.58046	0.57434	0.60114	0.58561	0.54762	0.59462	0.58969	0.57701	0.61134	0.57935	0.57848	0.57838	0.02231		213	0.55006	0.54221	0.58652	0.56355	0.50028	0.53642	0.5617	0.58427	0.56471	0.55676	0.48065	0.59216	0.59308	0.5548	0.0341
	216	0.58363	0.55905	0.54549	0.56834	0.54873	0.56391	0.56539	0.57836	0.56455	0.56631	0.53592	0.51967	0.55828	0.01804		216	0.52344	0.57589	0.58263	0.57661	0.60385	0.58527	0.54847	0.59397	0.59207	0.5777	0.61225	0.57935	0.58002	0.57935	0.02274		216	0.54749	0.54162	0.5874	0.56407	0.50154	0.53739	0.56013	0.58282	0.56475	0.55439	0.48218	0.59043	0.59094	0.55424	0.03326
	219	0.58109	0.5613	0.54991	0.56769	0.54819	0.5606	0.56711	0.58093	0.55992	0.55983	0.53504	0.51075	0.55686	0.01946		219	0.52409	0.5785	0.5827	0.57667	0.60385	0.58685	0.55118	0.59684	0.59193	0.57862	0.61277	0.57946	0.58011	0.58027	0.02253		219	0.54869	0.54221	0.58729	0.56359	0.50331	0.53936	0.55982	0.57946	0.56407	0.55273	0.48463	0.59032	0.59101	0.55435	0.03219
	222	0.58168	0.56126	0.55055	0.56371	0.55036	0.56001	0.56827	0.57682	0.56558	0.55807	0.53235	0.51641	0.55709	0.01813		222	0.52148	0.57674	0.5791	0.57547	0.60358	0.58751	0.54765	0.59569	0.59074	0.57505	0.61058	0.57781	0.57869	0.57847	0.02312		222	0.54752	0.54185	0.58535	0.56321	0.50578	0.54155	0.55953	0.58035	0.56196	0.54994	0.48576	0.58932	0.58922	0.55395	0.03121
	225	0.57946	0.56061	0.5478	0.56716	0.54922	0.5589	0.56454	0.57764	0.5616	0.55879	0.53199	0.51856	0.55636	0.01752		225	0.52094	0.57778	0.58131	0.5757	0.60331	0.58715	0.54936	0.59549	0.5928	0.5762	0.61286	0.57993	0.5797	0.57943	0.02335		225	0.54316	0.54162	0.58523	0.56379	0.50741	0.54187	0.55736	0.57987	0.56165	0.55086	0.48822	0.58843	0.5884	0.55368	0.03042
	228	0.58267	0.56052	0.54709	0.56626	0.54696	0.56005	0.56079	0.57464	0.56062	0.55987	0.53265	0.50951	0.55513	0.01935		228	0.52259	0.57692	0.58128	0.57402	0.6027	0.58788	0.54947	0.59592	0.59194	0.57384	0.61544	0.57397	0.58025	0.57894	0.02339		228	0.54345	0.54019	0.58644	0.56274	0.5098	0.54209	0.55749	0.57873	0.56096	0.54773	0.49002	0.58758	0.58704	0.5534	0.02964
	231	0.57651	0.55316	0.54737	0.56385	0.54746	0.55554	0.56201	0.57649	0.56191	0.56089	0.5279	0.51452	0.55397	0.01813		231	0.52135	0.57829	0.58161	0.57556	0.60187	0.58754	0.5489	0.59608	0.59148	0.57757	0.61094	0.57672	0.57964	0.57904	0.02295		231	0.542	0.54002	0.58366	0.56227	0.50936	0.54401	0.55679	0.57513	0.5603	0.548	0.49271	0.58817	0.58515	0.55289	0.02856
	234	0.57894	0.55591	0.54604	0.56488	0.54758	0.56026	0.56477	0.57455	0.55912	0.56102	0.52554	0.50825	0.55391	0.02001		234	0.52028	0.57719	0.58032	0.57305	0.60052	0.58748	0.54895	0.59449	0.5919	0.57314	0.61037	0.5787	0.57829	0.57805	0.02299		234	0.54458	0.54226	0.58569	0.56314	0.51247	0.54502	0.55753	0.57707	0.56183	0.54876	0.49398	0.58861	0.5848	0.55429	0.02814
	237	0.57688	0.55565	0.54705	0.56407	0.54553	0.55926	0.56144	0.57698	0.56137	0.56187	0.52859	0.51487	0.55446	0.01821		237	0.52111	0.5777	0.57928	0.57261	0.60168	0.58655	0.54881	0.59344	0.59088	0.57296	0.61183	0.5785	0.57796	0.57795	0.02296		237	0.54019	0.54142	0.58733	0.56354	0.51447	0.54724	0.55761	0.57865	0.56134	0.54947	0.49587	0.58938	0.5846	0.5547	0.02801
	240	0.57745	0.55588	0.54626	0.56388	0.54184	0.55689	0.56297	0.57494	0.55941	0.55676	0.52797	0.51349	0.55314	0.01842		240	0.5216	0.57526	0.57966	0.57222	0.60095	0.58977	0.54683	0.59286	0.59003	0.57121	0.61077	0.57741	0.57723	0.57737	0.02299		240	0.54163	0.54089	0.58641	0.56378	0.51607	0.54923	0.55695	0.57477	0.55838	0.54758	0.49645	0.58666	0.58744	0.55433	0.02728
	243	0.57765	0.55323	0.54338	0.56466	0.54166	0.55778	0.56195	0.57824	0.55853	0.56104	0.53103	0.51398	0.55359	0.01859		243	0.51856	0.57284	0.57761	0.57135	0.59783	0.58714	0.54601	0.58987	0.5867	0.5714	0.60853	0.57357	0.57533	0.57513	0.02276		243	0.53978	0.54086	0.58588	0.56263	0.51656	0.54811	0.55588	0.5747	0.55888	0.54408	0.49822	0.58604	0.58245	0.55339	0.02646
	246	0.58167	0.55515	0.5429	0.56476	0.54294	0.56107	0.5623	0.57431	0.56289	0.55998	0.52956	0.51416	0.55431	0.01897		246	0.51739	0.57388	0.57722	0.5688	0.59752	0.58679	0.54545	0.59012	0.58724	0.57254	0.60919	0.57387	0.57524	0.57502	0.02316		246	0.54022	0.54061	0.58495	0.56267	0.5191	0.54859	0.5565	0.57521	0.5587	0.54655	0.49876	0.58562	0.58287	0.55387	0.02593
	249	0.58037	0.5541	0.54146	0.56381	0.54159	0.56143	0.55977	0.57813	0.5581	0.55858	0.52124	0.50874	0.55227	0.0211		249	0.51867	0.57488	0.57674	0.57027	0.59958	0.58762	0.54628	0.59009	0.5868	0.57368	0.60894	0.5737	0.57473	0.57554	0.02292		249	0.54043	0.53946	0.58491	0.56269	0.52062	0.55169	0.5545	0.57805	0.55787	0.54691	0.50266	0.5862	0.58296	0.55454	0.02533
	252	0.5815	0.55612	0.53904	0.56805	0.54218	0.56021	0.5631	0.57584	0.55762	0.55907	0.52485	0.50842	0.553	0.02105		252	0.51777	0.57356	0.57549	0.56856	0.59729	0.58824	0.54641	0.5895	0.58625	0.57176	0.6065	0.57597	0.5747	0.57477	0.02264		252	0.53807	0.53999	0.58644	0.56122	0.52173	0.55086	0.55379	0.57455	0.5541	0.5463	0.5037	0.58359	0.58232	0.55359	0.02465
	255	0.5782	0.55445	0.54296	0.56775	0.54145	0.55993	0.55731	0.57435	0.55744	0.55552	0.52599	0.51038	0.55214	0.01948		255	0.52005	0.57483	0.57822	0.57038	0.59918	0.58925	0.54633	0.58868	0.58487	0.57117	0.60944	0.5753	0.57388	0.57551	0.02263		255	0.53777	0.54141	0.58845	0.56326	0.52371	0.55278	0.5544	0.57629	0.55735	0.54775	0.50655	0.58566	0.58386	0.55533	0.02464
	258	0.58049	0.55272	0.54567	0.5681	0.54497	0.56009	0.56499	0.5741	0.55837	0.5579	0.53378	0.51112	0.55436	0.01882		258	0.51611	0.57431	0.57675	0.56965	0.59855	0.58786	0.54627	0.58874	0.58425	0.57104	0.61038	0.57496	0.57305	0.57476	0.02343		258	0.53764	0.54048	0.58407	0.5616	0.52412	0.55187	0.55226	0.57191	0.5554	0.54557	0.5066	0.58258	0.58137	0.5535	0.0233
	261	0.57715	0.55707	0.54361	0.56585	0.54507	0.55962	0.55837	0.5736	0.56001	0.5524	0.52961	0.51271	0.55292	0.01817		261	0.51575	0.57325	0.57643	0.56964	0.59618	0.58758	0.54424	0.59123	0.58457	0.57014	0.60782	0.57345	0.57216	0.57403	0.02337		261	0.53415	0.53956	0.58509	0.56239	0.52572	0.5532	0.55091	0.56943	0.55662	0.54289	0.50825	0.58269	0.57966	0.55312	0.02306
	264	0.57941	0.55435	0.54169	0.56627	0.54318	0.55886	0.55694	0.5727	0.55567	0.55602	0.52534	0.51383	0.55202	0.01869		264	0.51566	0.5731	0.57549	0.56754	0.5953	0.58895	0.54457	0.58949	0.58338	0.5704	0.60946	0.5729	0.5738	0.57385	0.02344		264	0.53335	0.54071	0.58539	0.56068	0.52599	0.55421	0.54763	0.56884	0.55332	0.54059	0.50968	0.57844	0.57807	0.55207	0.02227
	267	0.57925	0.55431	0.53953	0.5668	0.54136	0.55904	0.55213	0.57279	0.55798	0.55683	0.52753	0.51087	0.55153	0.01922		267	0.5193	0.57278	0.57523	0.56709	0.59668	0.58879	0.54709	0.58877	0.58328	0.56924	0.60929	0.57321	0.57282	0.57412	0.0225		267	0.53397	0.54196	0.58546	0.55995	0.52836	0.55451	0.55016	0.56636	0.55474	0.54027	0.51208	0.57717	0.57773	0.55252	0.02124
	270	0.58127	0.55752	0.5408	0.56797	0.5437	0.55789	0.55595	0.57324	0.55809	0.55949	0.52411	0.5145	0.55288	0.01932		270	0.51757	0.57233	0.57455	0.56709	0.5934	0.58794	0.54407	0.58785	0.58313	0.56793	0.60763	0.57277	0.57117	0.57288	0.02262		270	0.53212	0.53938	0.58447	0.56079	0.52775	0.55538	0.54931	0.5676	0.55229	0.53985	0.51198	0.57834	0.57809	0.5521	0.02172
	273	0.5807	0.55362	0.54125	0.56836	0.53998	0.55599	0.55746	0.56876	0.55908	0.55348	0.52125	0.51402	0.55116	0.01934		273	0.5167	0.57262	0.57351	0.56575	0.59454	0.58836	0.54408	0.58587	0.58128	0.56761	0.60705	0.57062	0.57066	0.5722	0.0227		273	0.53316	0.53793	0.58361	0.55987	0.52929	0.55675	0.54797	0.56793	0.55129	0.53936	0.51434	0.57971	0.57723	0.55219	0.02122
	276	0.58185	0.55122	0.5404	0.56715	0.54327	0.55901	0.55888	0.57199	0.55866	0.5514	0.52185	0.50807	0.55114	0.02068		276	0.51703	0.57189	0.576	0.56818	0.59667	0.58882	0.54558	0.5859	0.58167	0.5661	0.60827	0.57098	0.57051	0.57289	0.02286		276	0.53434	0.53894	0.58586	0.56124	0.53097	0.55902	0.54788	0.5681	0.55288	0.53925	0.51398	0.57904	0.57911	0.55312	0.02149
	279	0.5819	0.55164	0.54767	0.57206	0.54409	0.55678	0.55631	0.57192	0.55681	0.55175	0.52312	0.50976	0.55198	0.02013		279	0.5179	0.57033	0.57408	0.56719	0.59345	0.58808	0.54492	0.58588	0.58154	0.56724	0.60812	0.57006	0.57165	0.57234	0.0224		279	0.53571	0.54077	0.58542	0.56193	0.53265	0.5611	0.54919	0.56891	0.55233	0.54111	0.51672	0.57917	0.58172	0.55436	0.02096
	282	0.5823	0.5546	0.5445	0.57781	0.54464	0.55612	0.54809	0.56811	0.55527	0.55336	0.52152	0.50863	0.55125	0.02091		282	0.51784	0.57091	0.57436	0.56862	0.594	0.58751	0.54624	0.58637	0.58254	0.56664	0.60848	0.57267	0.57187	0.57293	0.02237		282	0.53418	0.53937	0.58633	0.5601	0.53355	0.56003	0.54755	0.566	0.55146	0.53706	0.51923	0.57902	0.57779	0.5532	0.02044
	285	0.57975	0.55501	0.54446	0.57749	0.54	0.55599	0.54976	0.56743	0.55308	0.54951	0.5163	0.50572	0.54954	0.02183		285	0.5152	0.57011	0.57369	0.56682	0.59351	0.58689	0.54509	0.58563	0.58158	0.56688	0.60595	0.57156	0.57147	0.57188	0.02259		285	0.5301	0.53666	0.5835	0.55828	0.53237	0.55868	0.54451	0.56147	0.54814	0.53453	0.51994	0.57748	0.57574	0.55088	0.02014
	288	0.57398	0.55404	0.54363	0.57069	0.54007	0.55145	0.54937	0.56638	0.55124	0.54985	0.51158	0.50483	0.54726	0.02101		288	0.51631	0.56947	0.57328	0.56739	0.59211	0.58695	0.54296	0.58654	0.58464	0.56856	0.60767	0.57115	0.57162	0.5722	0.02284		288	0.52995	0.53746	0.5808	0.55674	0.53316	0.55908	0.54424	0.56258	0.54803	0.53248	0.5202	0.57582	0.5732	0.55029	0.01939
	291	0.57128	0.54643	0.53431	0.56873	0.5377	0.54887	0.54654	0.5617	0.54668	0.54696	0.51761	0.49794	0.54373	0.02061		291	0.51466	0.5688	0.57334	0.56529	0.59202	0.58668	0.54261	0.58244	0.5796	0.56676	0.6069	0.56893	0.57022	0.57063	0.02278		291	0.52777	0.53704	0.58248	0.55801	0.53299	0.55899	0.54611	0.56282	0.54721	0.5319	0.52139	0.57533	0.57261	0.55036	0.01966
	294	0.57152	0.55063	0.53463	0.56546	0.53863	0.54929	0.54875	0.56731	0.54677	0.54736	0.5149	0.50121	0.54471	0.02059		294	0.51593	0.57051	0.57266	0.56407	0.59317	0.58685	0.54169	0.58395	0.58078	0.56384	0.6055	0.56924	0.57021	0.57064	0.02272		294	0.52825	0.53726	0.58289	0.55845	0.53593	0.5616	0.544	0.56427	0.547	0.53486	0.5248	0.57804	0.57471	0.5517	0.01957
	297	0.57571	0.55452	0.53526	0.56227	0.53989	0.55182	0.55729	0.57013	0.55631	0.55049	0.51623	0.50549	0.54795	0.02072		297	0.51325	0.56768	0.56956	0.56329	0.59055	0.58507	0.54146	0.5813	0.57858	0.56565	0.60594	0.56849	0.56817	0.56915	0.02281		297	0.52534	0.53668	0.5812	0.55688	0.5352	0.56054	0.54319	0.56236	0.54551	0.5325	0.52328	0.57367	0.5737	0.55	0.01936
	300	0.57438	0.55519	0.53883	0.56285	0.5402	0.55352	0.55492	0.57037	0.55656	0.55202	0.51658	0.5146	0.54917	0.01875		300	0.51463	0.56856	0.57171	0.56278	0.5924	0.58436	0.54028	0.58418	0.57961	0.56716	0.60507	0.57118	0.5691	0.57008	0.02282		300	0.52737	0.53539	0.58208	0.55836	0.53708	0.56107	0.54366	0.56175	0.54787	0.53248	0.52622	0.57317	0.57504	0.55089	0.01898

## Sheet: Fig. 2B
Fig. 2B	Turbidity measuremetnts
	CsgF pH 7.5	Abs @ 350 set 1	set 2	set 3	set 4	set 5	set 6	set 7	set 8	set 9	set 10	set 11	set 12	Mean	SD
	[CsgF] µM
	100	1.0094	0.9927	0.9791	0.9702	0.9299	0.9136	1.072	1.0474	1.0283	1.1516	1.1169	1.1054	1.02637	0.07476
	75	0.8994	0.8838	0.8801	0.8267	0.7896	0.7927	0.835	0.8	0.7872	0.9878	0.9614	0.9473	0.86592	0.07164
	50	0.4833	0.4662	0.4602	0.6481	0.6356	0.6398	0.8008	0.7749	0.7584	0.7811	0.7631	0.7523	0.66365	0.13011
	25	0.3874	0.3817	0.3762	0.2093	0.2087	0.2091	0.2664	0.2583	0.2599	0.4617	0.4499	0.4486	0.32643	0.10079
	15	0.1242	0.1216	0.1211	0.1589	0.1571	0.1575	0.1675	0.1648	0.1642	0.1665	0.1647	0.1654	0.15279	0.01871
	10	0.0882	0.088	0.0878	0.1132	0.1143	0.1142	0.1227	0.1215	0.1215	0.1343	0.1339	0.1371	0.11472	0.01797
	5	0.0888	0.09	0.0908	0.1023	0.1027	0.1029	0.1076	0.1096	0.1085	0.1138	0.1136	0.1126	0.1036	0.0092
	2.5	0.0784	0.0781	0.0784										0.0783	0.000173204
	CsgF-∆N pH 7.5	Abs @ 350 set 1	set 2	set 3	set 4	set 5	set 6	set 7	set 8	set 9	Mean	SD
	[Protein] µM
	100	0.083	0.084	0.0496	0.1189	0.1184	0.1196	0.1019	0.1017	0.1023	0.09771	0.02272
	75	0.0791	0.0808	0.0473	0.0814	0.0817	0.0823	0.0931	0.094	0.0943	0.08156	0.01428
	50	0.0786	0.0793	0.0478	0.0791	0.0794	0.0796	0.0934	0.0938	0.0942	0.08058	0.01418
	25	0.0779	0.0789	0.0485	0.0834	0.0838	0.0838	0.0962	0.0963	0.097	0.08287	0.01492
	15	0.0747	0.077	0.0468	0.0818	0.082	0.0822	0.089	0.0905	0.0913	0.07948	0.01355
	10	0.0837	0.0838	0.0521	0.0837	0.0834	0.0831	0.097	0.0972	0.0978	0.08464	0.01391
	5	0.0775	0.0784	0.0474	0.0787	0.0786	0.0787	0.0872	0.0879	0.0885	0.0781	0.0124
	2.5	0.0785	0.0813	0.0487	0.0777	0.0786	0.079	0.089	0.0906	0.0908	0.07936	0.01274
	CsgF-∆C pH 7.5	Abs @ 350 set 1	set 2	set 3	Mean	SD
	[Protein] µM
	100	0.9689	0.9522	0.9377	0.95293	0.01561
	75	0.9258	0.9134	0.8957	0.91163	0.01513
	50	0.6865	0.6733	0.6619	0.6739	0.01231
	25	0.3116	0.3066	0.304	0.3074	0.00386
	15	0.1631	0.161	0.161	0.1617	0.00121
	10	0.1359	0.1356	0.1348	0.13543	0.000568625
	5	0.1089	0.1091	0.1086	0.10887	0.000251662

## Sheet: Fig. 2D and 2E 
Fig. 2D
Fig. 2E
		Sup set1	Pellet set1	Sup set 2	Pellet set2	Sup set3	Pellet set3	Sup Mean	SD	Pellet Mean	SD
	CsgF %	21.5883	78.4117	21.0916	78.9084	14.7726	85.2274	19.1508	3.79977	80.8491	3.79977
	CsgF-∆N %	76.4287	23.5713	67.2396	32.7604	64.4746	35.5254	69.381	6.2581	30.619	6.2581
	CsgF-∆C %	43.9524	56.0476	37.3758	62.6242	38.1661	61.8339	39.8315	3.59067	60.1685	3.59067

## Sheet: Fig. 2H and 2I
Fig. 2H
	F31S-CsgF pH 7.5	Abs @ 350 set 1	set 2	set 3	Mean	SD		F24,31,40S-CsgF pH 7.5	Abs @ 350 set 1	set 2	set 3	Mean	SD
	[Protein] µM							[Protein] µM
	100	1.3551	1.0256	1.0225	1.1344	0.19114		100	0.5544	0.5108	0.5498	0.53833	0.02396
	75	1.0109	0.8529	0.8883	0.91737	0.08291		75	0.51	0.5091	0.4859	0.50167	0.01366
	50	0.8198	0.6493	0.5896	0.68623	0.11946		50	0.0638	0.0653	0.0658	0.06497	0.00104
	25	0.3884	0.142	0.1644	0.2316	0.13625		25	0.063	0.062	0.0612	0.06207	0.00090185
	15	0.1032	0.0657	0.0814	0.08343	0.01883		15	0.0636	0.0605	0.0648	0.06297	0.00222
	10	0.0666	0.0664	0.0662	0.0664	0.0002		10	0.0613	0.06	0.0618	0.06103	0.000929158
	5	0.0617	0.0653	0.0625	0.06317	0.00189		5	0.062	0.0613	0.0635	0.06227	0.00112
	2.5	0.066	0.0638	0.0638	0.06453	0.00127		2.5	0.0629	0.0611	0.0608	0.0616	0.00114
	F24,40S-CsgF pH 7.5	Abs @ 350 set 1	set 2	set 3	Mean	SD		F24,26,31,40S-CsgF pH 7.5	Abs @ 350 set 1	set 2	set 3	Mean	SD
	[Protein] µM							[Protein] µM
	100	0.7805	0.9877	1.0097	0.92597	0.12646		100	0.0801	0.0733	0.1057	0.08637	0.01708
	75	0.7061	0.8499	0.8112	0.78907	0.07441		75	0.2344	0.082	0.0739	0.1301	0.09042
	50	0.4292	0.5544	0.3436	0.4424	0.10602		50	0.0654	0.0633	0.0632	0.06397	0.00124
	25	0.1005	0.1258	0.1279	0.11807	0.01525		25	0.0631	0.0614	0.0651	0.0632	0.00185
	15	0.0772	0.077	0.0717	0.0753	0.00312		15	0.0628	0.0621	0.0637	0.06287	0.000802079
	10	0.0695	0.0675	0.0612	0.06607	0.00433		10	0.0608	0.0624	0.0627	0.06197	0.00102
	5	0.0677	0.065	0.0629	0.0652	0.00241		5	0.064	0.0626	0.0625	0.06303	0.000838651
	2.5	0.0672	0.0696	0.0598	0.06553	0.00511		2.5	0.0623	0.0604	0.0617	0.06147	0.000971253
Fig. 2I
		Sup set1	Pellet set1	Sup set 2	Pellet set2	Sup set3	Pellet set3	Sup Mean	SD	Pellet Mean	SD
	CsgF %	37.5323	62.4677	29.2051	70.7949	32.161	67.839	32.9661	4.22159	67.0339	4.22159
	F31S %	52.4901	47.5099	56.7241	43.2759	55.8377	44.1623	55.0173	2.23305	44.9827	2.23305
	F24,40S %	66.4436	33.5564	64.2922	35.7078	60.3866	39.6134	63.7074	3.07053	36.2926	3.07053
	F24,31,40S %	84.4487	15.5513	74.1462	25.8538	72.591	27.409	77.0619	6.44417	22.9381	6.44417
	F24,26,31,40S %	90.0751	9.92488	86.6453	13.3547	85.0725	14.9275	87.2643	2.55811	12.7357	2.55811

## Sheet: Fig. 3A
Fig. 3A
					24 hr cells								48 hr Cells								48 hr plate

## Sheet: Fig. 3B
Fig. 3B

## Sheet: Fig. 3C and 3D
Fig. 3C									Fig. 3D
					Cells								Plate

## Sheet: Fig. 4A
Fig. 4A
				Cells									Plate

[truncated: 11 more sheets: Fig. 4B, Fig. 4C and 4D, Fig. 5A and 5B, Fig. 5C and 5D, Fig. 5E, Fig. 6C, Fig. 6E, Fig. S1B, Fig. S1D, Fig. S3A, Sheet1]
